# Supplementary material for: Evaluation of plasma anti-CS3 and anti-LTB IgG avidity among Zambian children vaccinated with ETVAX
Source: PLoS One. 2026 May 15;21(5):e0335327. doi: 10.1371/journal.pone.0335327 (PMC13178912; doi:10.1371/journal.pone.0335327)
Supplement: S1 Data — (XLSX) [file pone.0335327.s001.xlsx]

## Sheet: CS3_IgG titres 
Sample ID	Plasma sample pre titre (V1; Day1)	Plasma sample post titre (V5; Day22)	Plasma sample post titre (V7; Day97)
2004	98.68	314.35	751.99
2005	91.98	69.94	78.16
2011	312.85	401.75	404.98
2012	86.13	62.16	139.35
2016	256.98	164.46	538.75
2023	43.26	58.97	65.53
2028	103.5	158.39	154.2
2029	253.15	290.36	292.43
2034	152.35	189.16	298.37
2035	43.83	69.51	115.53
2040	118.72	134.8	170.12
2041	154.22	137.69	266.3
2046	501.27	560.74	953.35
2048	55.83	80.22	542.35
2052	189.44	199.37	196.6
2054	47.68	285.77	320.1
2058	397.38	175.25	442.74
3074	147.98	38.41	1666.04
3075	81.68	106.44	80.76
3078	50.24	49.52	158.67
3079	103.36	225.9	333.98
3081	92.31	82.08	193.24
3083	30.39	57.43	92.26
3086	51.88	80.62	100.72
3087	47.12	39	46.08
3090	35.14	55.35	115.76
3091	85.7	56.46	125.37
3092	116.17	152.6	228.47
3094	121.9	201.34	545.75
3097	215.29	394.5	259.4
3098	147.02	210.08	1110.55
3101	198.66	204.04	286.85
3103	66.98	94.65	108.07
3104	49.41	123.43	201.56
3106	78.01	193.05	239.86
3108	41.35	54.06	231.61
3110	89.72	129.69	162.35
3111	106.39	135.51	155.81
3112	215.24	293.6	359.15
3113	62.04	112.86	104.34
3114	61.53	103.93	164.59
3115	67.51	132	206.22
3116	69.38	94.75	106.58
3117	13.3	26.2	80.28
3121	109.3	107.81	156.69
3122	40.81	48.19	39.39
3123	23.4	37.79	110.4
3124	45.59	69.87	204.63
3128	31	31.84	77.05
3129	69.56	88.84	300
3130	30.01	26.53	118.42
3131	158.99	153.74	292.77
3132	53.18	99.46	319.5
3137	79.33	117.59	314.5
3138	106.6	98.62	149.77
3141	19.87	20.81	47.18
3142	79.33	61.61	97.69
3143	31.39	43.18	161.74
3144	17.82	23.07	86.66
3145	70.92	46.78	668.09
