# Supplementary material for: Evaluation of plasma anti-CS3 and anti-LTB IgG avidity among Zambian children vaccinated with ETVAX
Source: PLoS One. 2026 May 15;21(5):e0335327. doi: 10.1371/journal.pone.0335327 (PMC13178912; doi:10.1371/journal.pone.0335327)
Supplement: S2 Data — (XLSX) [file pone.0335327.s002.xlsx]

## Sheet: LTB_IgG titres
LTB IgG Titres
Sample ID	Plasma sample pre titre (V1; Day1)	Plasma sample post titre (V5; Day22)	Plasma sample post titre (V7; Day97)
2004	3269.52	3344.22	4525.59
2005	1608.3	7555.86	5981.46
2011	2526.42	12099.8	5224.23
2012	724.44	1823.28	1382.85
2016	641.1	52743.8	27025.3
2023	1617	4820.49	5569.41
2028	141.63	4238.79	3569.85
2029	206.52	169.71	1412.04
2034	620.22	3599.49	3700
2035	88.8	76.95	17.88
2040	6304.17	5770.38	10144.5
2041	8517.09	4503.27	7215.12
2046	3801.57	16208.2	5886.81
2048	1864.23	553.89	16876.7
2052	2478.63	30707.6	16888
2054	2949.3	9647.7	6567.21
2058	6224.52	17032.4	54000
3074	415.02	301.44	12238.8
3075	6854.28	18000	8435.88
3078	379.56	6761.25	5116.98
3079	593.04	1095.51	1500
3081	1248.63	29646.3	25564.9
3083	747.6	38746.2	9680.94
3086	795.21	3003.81	3569.97
3087	816.21	7684.41	8191.41
3090	728.04	27342.8	19942.9
3091	700.17	3300.12	2874.48
3092	184.32	1160.91	1160
3094	207.45	689.91	7249.11
3097	657.69	4373.49	2327.82
3098	1043.28	13441.4	43620
3101	432.27	4731.87	23893
3103	3328.02	65610	63000
3104	11234.8	5827.26	4290.18
3106	4417.98	76997.3	37451.8
3108	7724.76	15154.5	6598.14
3110	2796.69	12203.7	4101.18
3111	187.53	12970.1	38910
3112	21499.3	1098.66	12700.7
3113	948.99	9212.79	14826.6
3114	108.99	1152.06	4651.68
3115	188.46	656.4	5010
3116	252.66	24083	7008.18
3117	290.91	2380.92	5603.43
3121	505.32	22480	30658.9
3122	133.23	1139.67	1565.52
3123	809.88	11918.2	2594.58
3124	630.42	449.7	10391.4
3128	318.96	8564.16	16848.2
3129	179.7	3275.88	3497.43
3130	118.56	349.71	6419.52
3131	347.34	5656.17	8181.45
3132	208.83	14162.8	14741.5
3137	684.36	17894.5	27283.4
3138	1666.41	60540.7	28752.2
3141	159.69	23105.4	8142.18
3142	117.12	2085	24641.5
3143	104.04	2528.73	7572.63
3144	255.75	3336.51	2372.04
3145	3365.67	65400	37902.9
