# Supplementary material for: Evaluation of plasma anti-CS3 and anti-LTB IgG avidity among Zambian children vaccinated with ETVAX
Source: PLoS One. 2026 May 15;21(5):e0335327. doi: 10.1371/journal.pone.0335327 (PMC13178912; doi:10.1371/journal.pone.0335327)
Supplement: S3 Data — (XLSX) [file pone.0335327.s003.xlsx]

## Sheet: CS3_IgA titres
Sample ID	Plasma sample pre titre (V1; Day1)	Plasma sample post titre (V5; Day22)	Plasma sample post titre (V7; Day97)
2011	195.21	122.76	400
2016	37.2	80	5053.76
2023	119.34	141.85	64.99
2034	46.65	34.12	220.42
2041	196.69	41.76	440.73
2052	160.07	100.39	81.1
3074	1575.49	905.37	42000
3079	147.12	268.27	100.74
3086	231.34	600.39	460
3091	11.69	10	36
3097	98.83	200	76.99
3103	95.08	63.78	97.02
3108	12.21	26.03	35
3112	203.62	502.25	569.22
3115	12.39	27.13	17.9
3121	12.75	80.14	223.2
3124	35	8.25	70
3130	3	neg	8.36
3137	5.91	20.24	214.68
3142	6.03	18.74	6
3145	44.42	39.7	1379.29
