# Supplementary material for: Evaluation of plasma anti-CS3 and anti-LTB IgG avidity among Zambian children vaccinated with ETVAX
Source: PLoS One. 2026 May 15;21(5):e0335327. doi: 10.1371/journal.pone.0335327 (PMC13178912; doi:10.1371/journal.pone.0335327)
Supplement: S4 Data — (XLSX) [file pone.0335327.s004.xlsx]

## Sheet: LTB_IgG avidity
Sample ID	Avidity Index LTB IgG
ID	V1; Day1 (baseline before the 1st dose)	V5; Day22 (7 days after second dose	V7; Day97 (7 days after the 3rd dose)
3074	0.831786	0.541485	0.819142
3075	0.592444	0.890139	0.711509
3078	0.847953	0.416234	0.735941
3079	0.956054	0.858419	0.816792
3081	0.854223	0.470182	0.68002
3083	0.713347	0.500602	0.910179
3086	0.815631	0.498893	0.82212
3087	0.734717	0.613878	0.655073
3090	0.708857	0.433685	0.653528
3091	0.909853	0.84831	1.12421
3092	1.20833	0.918787	0.990722
3094	1.15844	1.02642	0.954745
3097	0.889378	0.688694	0.738421
3098	0.784688	0.545568	0.946775
3101	0.980307	0.722694	0.714431
3103	0.53485	0.708961	0.741428
3104	0.290562	0.77851	0.911233
3106	0.435825	0.781045	0.821763
3108	0.394854	0.603525	0.761354
3110	0.611835	0.8033	0.902432
3111	0.872487	0.544481	0.728986
3112	0.788263	0.582991	0.771504
3113	0.86868	0.214587	0.647413
3114	0.691935	0.424899	0.738115
3115	0.919937	0.762848	0.662741
3116	0.849508	0.769926	0.715219
3117	0.960606	0.276471	0.573457
3145	0.739266	0.881881	0.811324
2004	0.457401	0.54037	0.579855
2005	0.637292	0.413471	0.503608
2011	0.678778	0.586231	0.693006
2012	0.722966	0.572166	0.697578
2016	0.828645	1.05314	0.893109
2023	0.540253	0.6662	0.689392
2028	0.827479	0.438278	0.703727
2029	0.991527	0.864984	0.718695
2034	0.885578	0.648995	0.818769
2035	0.608535	0.936773	0.85058
2040	0.748338	0.734435	0.780598
2041	0.598372	1.12282	1.0524
2046	1.02409	1.19731	1.10429
2048	0.896159	0.961526	0.874578
2052	0.985025	1.02364	1.01342
2054	0.77291	0.829077	1.00958
2058	0.877807	1.08292	0.928628
3121	0.725843	0.450824	0.525433
3122	0.987377	0.553039	0.77395
3123	0.663743	0.59714	0.693548
3124	0.974107	0.796683	0.502476
3128	0.823237	0.149542	0.576255
3129	0.961134	0.311712	0.845883
3130	0.930944	0.413119	0.613123
3131	0.91158	0.468079	0.710098
3132	0.929831	0.196908	0.677025
3137	0.969259	0.679826	0.663652
3138	0.869503	0.293453	0.604195
3141	0.971917	1.24607	1.14404
3142	0.910078	0.41333	0.59617
3143	0.838818	0.214882	0.848878
3144	0.728312	1.13193	0.771314
