# Supplementary material for: Evaluation of plasma anti-CS3 and anti-LTB IgG avidity among Zambian children vaccinated with ETVAX
Source: PLoS One. 2026 May 15;21(5):e0335327. doi: 10.1371/journal.pone.0335327 (PMC13178912; doi:10.1371/journal.pone.0335327)
Supplement: S5 Data — (XLSX) [file pone.0335327.s005.xlsx]

## Sheet: CS3_IgA_LAD_ avidity
Sample ID	Avidity Index CS3 IgA
ID	V1; Day1 (baseline before the 1st dose)	V5; Day22 (7 days after second dose	V7; Day97 (7 days after the 3rd dose)
2011	1.67785	2.40385	3.44828
2023	1.04384	0.697198	0.217926
2034	0.698391	0.14876	0.411215
2041	0.645161	0.15534	0.10101
2052	0.241468	0.154167	0.26476
3074	0.0600483	0.0383149	0.0954657
3079	0.427152	0.279649	0.416744
3086	0.072895	0.24877	0.184729
3091	0.374194	2.57353	0.307203
3097	0.177736	0.340779	0.1341
3103	0.841751	0.227621	0.20332
3108	1	0.5	2.08333
3112	0.327295	0.460452	0.219388
3115	0.291045	0.35708	0.255618
3121	0.0756303	0.303951	0.279102
3124	0.138575	0.77027	0.417178
3130	0.4	1	0.79346
3137	0.308	0.256739	0.0129805
3142	0.4	0.401473	0.2
3145	1.11321	1.12925	0.022788
2016	0.34	1.2987	0.0460745
