# Supplementary material for: Evaluation of plasma anti-CS3 and anti-LTB IgG avidity among Zambian children vaccinated with ETVAX
Source: PLoS One. 2026 May 15;21(5):e0335327. doi: 10.1371/journal.pone.0335327 (PMC13178912; doi:10.1371/journal.pone.0335327)
Supplement: S6 Data — (XLSX) [file pone.0335327.s006.xlsx]

## Sheet: CS3_IgG LAD_avidity 
Sample ID	Avidity Index CS3 IgG
ID	V1; Day1 (baseline before the 1st dose)	V5; Day22 (7 days after second dose	V7; Day 97 (7 days after the 3rd dose)
2004	0.742096	0.440624	0.469248
2005	1.02685	1.15356	1.00883
2011	0.647435	0.618121	0.561213
2012	0.923256	0.892857	0.904413
2016	0.434119	0.6103	0.295202
2023	0.933657	1.03459	0.987639
2028	0.757681	1.13751	0.870298
2029	0.863046	0.956227	0.952057
2034	0.993556	0.918186	0.775012
2035	0.62172	0.695583	0.750974
2040	0.769794	0.7227	0.453033
2041	0.611659	0.646452	0.58757
2046	0.744968	0.746103	0.647527
2048	0.831094	1.15707	0.422624
2052	1.054	0.988714	0.995066
2054	1.12982	0.401897	0.41134
2058	0.870628	0.869843	0.383318
3074	0.233545	0.32075	0.150032
3075	0.678869	0.61941	0.652179
3078	0.613854	0.697496	0.538854
3079	1.32043	0.849314	0.685281
3081	0.500379	0.720638	0.419427
3083	0.828233	0.701027	0.762194
3086	0.678296	0.744356	0.747716
3087	0.680178	0.653333	0.789714
3090	0.873364	0.649322	0.586645
3091	0.818553	1.44563	0.735264
3092	0.811139	0.949214	0.733007
3094	0.889336	0.917254	0.827632
3097	0.487296	0.466565	0.411642
3098	0.441369	0.427647	0.40081
3101	0.490738	0.490639	0.525048
3103	0.654673	0.678817	0.531322
3104	0.642785	0.673661	0.601012
3106	0.630432	0.468739	0.319186
3108	0.580169	0.526267	0.770347
3110	0.501783	0.661269	0.653034
3111	0.687377	0.598111	0.659714
3112	0.556402	0.617916	0.636586
3113	0.681012	0.709552	0.619513
3114	0.640338	0.689984	0.791968
3115	0.857206	0.945985	0.875424
3116	0.730902	0.724749	0.863389
3117	0.874436	0.847328	1.10538
3121	0.7957	0.63649	0.412407
3122	0.464592	0.539946	0.410256
3123	0.691453	0.427626	0.496377
3124	0.517657	0.591241	0.317451
3128	0.584194	0.563442	0.420247
3129	0.452846	0.529829	0.530067
3130	0.639454	0.567659	0.651917
3131	0.628782	0.589892	0.52519
3132	0.627115	0.47416	0.371299
3137	0.516072	0.614763	0.424833
3138	0.695966	0.647232	0.54784
3141	0.435833	0.508409	0.473506
3142	0.322198	0.369583	0.24936
3143	0.371456	0.345994	0.26252
3144	0.507856	0.433897	0.340295
3145	1.28088	1.10731	0.269455
